# Supplementary material for: Security and Violence Perception of Medical Interns during Social Service Practice in Mexico
Source: Int J Environ Res Public Health. 2021 Dec 29;19(1):318. doi: 10.3390/ijerph19010318 (PMC8751139; doi:10.3390/ijerph19010318)
Supplement: Supplementary file 1 [file ijerph-19-00318-s001.zip]

Archive with 1 entries (1 files):
- ijerph-1488253-supplementary.pdf
